# Supplementary material for: Identification of cellular ion channels that facilitate Hazara nairovirus infection enables selection of clinically approved compounds with anti-nairoviral properties
Source: Sci Rep. 2026 Mar 24;16:14840. doi: 10.1038/s41598-026-42810-7 (PMC13168314; doi:10.1038/s41598-026-42810-7)
Supplement: Supplementary file 2 — Supplementary Information 2. [file 41598_2026_42810_MOESM2_ESM.xlsx]

## Sheet: Densitometry
Fig 2B Qn - assay - densitometry					Raw data
	Mock	0 uM	50 uM	100 uM	200 uM
n=1	0	0.786147	0.598309	0.575254	0.253346
n=2	0	1.63315	1.35732	1.22286	0.525556
n=3	0	0.885851	0.715114	0.496955	0.501178
n=4		0.638237	0.45511	0.595489	0.335873
					Normalised data
	Mock	0 uM	50 uM	100 uM	200 uM
n=1	0	100	76.1065	73.1739	32.2263
n=2	0	100	83.1179	74.8845	32.1834
n=3	0	100	80.7126	56.0898	56.5663
n=4	0	100	71.33	93.34	52.64	Frankie to add this repeat
Fig 3B - Qd Time of addition - densitometry					Raw data
	Mock	TCEP	Pre	Unt	Hours post-warming
					1	2	3	4	5	6	7	8
n=1		0.37691	0.287004	0.850212	0.475539	0.501756	0.568474	0.52845	0.44587	0.356098	0.464807	0.653846
n=2		0.951918	1.4	2.20583	0.841352	0.704839	1.02785	1.31961	1.6759	1.42496	1.35655	1.29386
n=3		0.859981	1.46	2.04972	0.972959	1.10727	1.09655	1.18421	1.01547	1.03463	1.41756	1.34328
n=4		0.336978	0.403443	0.807107	0.127045	0.129426	0.399324	0.563667	0.701158	0.850891	1.27087	0.797805
					Normalised data
	Mock	TCEP	Pre	Unt	Hours post-warming
					1	2	3	4	5	6	7	8
n=1		44.3424	33.7651	100	55.9458	59.0301	66.8793	62.1706	52.4553	41.8938	54.6831	76.9231
n=2		43.1546	63.4681	100	38.1421	31.9534	46.5968	59.8239	75.976	64.5996	61.4985	58.6563
n=3		41.9561	71.2293	100	47.4679	54.0204	53.4977	57.7743	49.5421	50.4767	69.1587	65.535
n=4		41.7513	49.9862	100	15.7408	16.0358	49.4759	69.8379	86.873	105.425	157.459	98.8474
Fig 4B - Dron assay - densitometry					Raw data
	Mock	0 uM	15 uM	10 uM	5 uM	2.5 uM
n=1	0	0.655402	0.408893	0.512557	0.617239	0.617616
n=2	0	1.60254	0.848234	1.20002	1.48662	1.49124
n=3	5.5794e-06	1.66719	1.15453	1.58039	1.62177	1.54263
					Normalised data
	Mock	0 uM	15 uM	10 uM	5 uM	2.5 uM
n=1	0	100	62.3881	78.205	94.1772	94.2347
n=2	0	100	52.9307	74.8825	92.7664	93.0551
n=3	0	100	69.2499	94.7939	97.2756	92.5286
Fig 5B - pH 7.3 - KCl - densitometry					Raw data
	Mock	140	0						KCl (mM)
		7.3	7.3	7.1	6.9	6.7	6.5	6.3	pH
n=1	0	1.00556	0.744029	0.669619	0.351458	0.16541	0.0519153	0.00447427
n=2	0	1.07759	0.986443	0.639066	0.51572	0.329972	0.200221	0.0775764
n=3	0	1.23946	0.858498	0.802655	0.518471	0.51186	0.12	0.102362
n=4	0	0.621336	0.534318	0.455263	0.391877	0.376844	0.343419	0.145329
n=5	0	2.17979	1.33097	1.69036	1.58746	0.980488	0.2386	0.0872038
					Normalised data
	Mock	140	0						KCl (mM)
		7.3	7.3	7.1	6.9	6.7	6.5	6.3	pH
n=1	0	100	73.6662	66.299	34.7979	16.3772	5.14013	0.442997
n=2	0	100	91.3373	59.1728	47.7518	30.553	18.539	7.183
n=3	0	100	69.2337	64.7302	41.8122	41.279	9.67742	8.25502
n=4	0	100	86.18	73.43	63.21	60.78	55.39	23.44
n=5	0	100	61.0598	77.547	72.8266	44.9809	10.946	4.00056
Fig 5F - pH 7.3 + KCl - densitometry					Raw data
	Mock	0	140						KCl (mM)
		7.3	7.3	7.1	6.9	6.7	6.5	6.3	pH
n=1		0.932278	1.07177	1.06009	0.415104	0.340526	0.0302184	0.0331551
n=2		1.64308	2.36565	1.84485	1.20599	0.427001	0.0811639	0.0644935
n=3		0.770385	1.04113	1.15142	1.10848	0.177739	0.0595442	0.00388889
n=4		1.04496	1.32278	1.58313	1.10585	0.409542	0.373884	0.172591
n=5		0.572455	0.688342	0.419885	0.47286	0.286299	0.11287	0.0170157
n=6		0.738373	0.977669	0.942965	0.850848	0.355354	0.220369	0.144492
n=7		0.66725	0.917478	0.953151	0.869545	0.24423	0.152886	0.108494
					Normalised data
	Mock	0	140						KCl (mM)
		7.3	7.3	7.1	6.9	6.7	6.5	6.3	pH
n=1		100	114.963	113.709	44.5258	36.5262	3.24135	3.55635
n=2		100	143.976	112.28	73.3978	25.9878	4.93973	3.92516
n=3		100	135.145	149.461	143.886	23.0714	7.72915	0.504798
n=4		100	126.587	151.501	105.827	39.1921	35.7798	16.5165
n=5		100	120.244	73.3481	82.602	50.0124	19.7167	2.97241
n=6		100	132.408	127.708	115.233	48.1266	29.8452	19.569
n=7		100	137.501	142.848	130.318	36.6024	22.9128	16.2598
Supp fig. 2B - Tet assay - densitometry					Raw data
	Mock	0 mM	5 mM	10 mM	20 mM
n=1		0.4862	0.347557	0.401819	0.227889
n=2		1.31909	1.30538	0.971029	0.728442
n=3		1.71554	2.08794	1.31938	1.075
n=4		1.08151	1.05876	0.663928	0.617055
					Normalised data
	Mock	0 mM	5 mM	10 mM	20 mM
n=1		100	71.4844	82.6448	46.8715
n=2		100	98.9604	73.6135	63.4718
n=3		100	121.675	76.8869	62.6457
n=4		100	97.8523	61.3612	57.0291
Supp fig. 2F - Nif assay - densitometry					Raw data
	Mock	0 uM	50 uM	100 uM	200 uM
n=1	0	0.666667	0.436703	0.335438	0.251866
n=2		2.51071	1.90092	1.38871	0.631579
n=3		0.625316	0.295302	0.239063	0.399061
					Normalised data
	Mock	0 uM	50 uM	100 uM	200 uM
n=1		100	65.5055	50.3157	37.7799
n=2		100	75.7038	55.305	25.1525
n=3		100	47.2483	38.2502	63.8498
Supp fig. 4B - Qd assay - densitometry					Raw data
	Mock	0 uM	50 uM	100 uM	200 uM
n=1		0.68382	0.528684	0.395232	0.328529
n=2		0.556172	0.594638	0.364992	0.302427
n=3		1.76173	1.48758	1.20192	0.189457
n=4	0	1.20179	1.02372	0.851493	0.634611
					Normalised data
	Mock	0 uM	50 uM	100 uM	200 uM
n=1		100	77.293	57.7825	48.0305
n=2		100	106.949	65.6461	54.3933
n=3		100	84.4259	68.2133	10.7524
n=4	0	100	85.168	70.8397	52.7962
Supp fig. 4F - TEA assay - densitometry					Raw data
	Mock	0 mM	5 mM	10 mM	20 mM
n=1		1.50543	1.70473	0.680872	0.735529
n=2		6.08791	3.24284	3.08458	2.79455
n=3		1.83775	1.59893	1.55591	1.19753
n=4		1.29815	0.807549	0.423398	0.438746
					Normalised data
	Mock	0 mM	5 mM	10 mM	20 mM
n=1		100	113.238	45.2276	48.8583
n=2		100	53.2661	50.6665	45.9026
n=3		100	86.9928	84.6526	65.1538
n=4		100	62.2149	32.6192	33.8017
Supp. Fig 5 - NH4Cl time of addition -densitometry					Raw data
	Mock	TCEP	Pre	Unt	Hours post-warming
					1	2	3	4	5	6	7	8
n=1		0.86489	0.91664	1.28915	0.727735	0.962319	0.89789	1.20699	1.18213	1.4436	1.12935	1.14281
n=2		0.664767	0.597518	1.38184	1.12034	1.13122	1.19061	1.26125	1.37044	1.17909	1.19032	1.39969
n=3		0.159679	0.247139	0.766207	0.27545	0.258594	0.275113	0.668141	0.678476	0.58889	0.556575	0.690094
n=4		0.283489	0.771117	1.02421	0.413793	0.628516	0.514448	0.550877	0.512623	1.26285	1.31546	0.831373
n=5		0.378382	0.259859	0.623263	0.328118	0.368669	0.732789	1.04427	0.653418	0.897699	0.828769	0.75452
					Normalised data
	Mock	TCEP	Pre	Unt	Hours post-warming
					1	2	3	4	5	6	7	8
n=1		67.0901	71.1043	100	56.4508	74.6477	69.6499	93.6269	91.6982	111.981	87.6044	88.6487
n=2		48.1074	43.2408	100	81.0763	81.863	86.161	91.2732	99.1749	85.3279	86.1403	101.292
n=3		20.8459	32.2636	100.027	35.9595	33.759	35.9156	87.2247	88.5739	76.8786	72.6599	90.0906
n=4		27.6787	75.2887	100	40.4011	61.3658	50.2286	53.7854	50.0504	123.3	128.436	81.172
n=5		60.7099	41.6933	100	52.6452	59.1513	117.573	167.549	104.838	144.032	132.972	121.06
n=6
Supp fig. 6B - KCl conc. range - densitometry					Raw data
	Mock	0 mM	20 mM	60 mM	140 mM
n=1		0.636311	0.729823	0.855054	0.989873
n=2		0.947124	1.33233	1.39609	1.96833
n=3		0.57393	0.817341	0.780618	0.864835
n=4		0.284941	0.545541	0.581658	0.586574
n=5		0.462356	0.509626	0.600058	0.763389
n=6		0.776792	1.16295	1.10186	1.37917
					Normalised data
	Mock	0 mM	20 mM	60 mM	140 mM
n=1		100	114.696	134.377	155.565
n=2		100	140.671	147.403	207.822
n=3		100	142.436	136.036	150.713
n=4		100	191.457	204.133	205.858
n=5		100	110.224	129.783	165.109
n=6		100	149.712	141.848	177.547

## Sheet: Plaque assay (Fig 4D)
	Fig 4D - virus release plaque assays - Dronedarone
		n = 1 2025-12-08				n = 2 2025-12-15				n = 3 2025-12-17
	Dron Conc (µM)	Dilution Factor	Number of Plaques	Estimated Titre (PFU/ml)		Dilution Factor	Number of Plaques	Estimated Titre (PFU/ml)		Dilution Factor	Number of Plaques	Estimated Titre (PFU/ml)		Average		StDev
	0	10^-4	16	1	533333	10^-4	20	1	666667	10^-4	17	566667	1	588889	1	69388.9	0
	15	10^-3	12	0.075	40000	10^-3	19	0.095	63333.3	10^-4	8	266667	0.470588	123333	0.213529	124677	0.222844
	10	10^-4	5	0.3125	166667	10^-4	8	0.4	266667	10^-4	11	366667	0.647059	266667	0.453186	100000	0.173505
	5	10^-4	11	0.6875	366667	10^-4	19	0.95	633333	10^-4	13	433333	0.764706	477778	0.800735	138778	0.134908
	2.5	10^-4	15	0.9375	500000	10^-4	20	1	666667	10^-4	17	566667	1	577778	0.979167	83887	0.0360844

## Sheet: eGFP Data
Fig 2E Qn - assay - eGFP					Raw data
	Mock	0 uM	50 uM	100 uM	200 uM
n=1		94588.5	65100	8505	313.5
n=2		93094	87510	79134.5	53495.5
n=3		67697.5	80377	63530	47011
n=4		80323	75613	69763	18813
n=5		77939.7	66526.5	46296.2	11601.7
n=6		67166	65006.5	63475.5	30330
n=7		66237.8	61600.3	59898.3	22009
					Normalised data
	Mock	0 uM	50 uM	100 uM	200 uM
n=1		100	68.82	8.99	0.33
n=2		100	94	85	57.46
n=3		100	118.26	93.47	69.17
n=4		100	94.14	86.85	23.42
n=5		100	86	59.8	15
n=6		100	96.7848	94.5054	45.1568
n=7		100	92.9987	90.4292	33.2272
Fig 3D - Qd Time of addition - eGFP					Raw data
	Mock	TCEP	Pre	Unt	Hours post-warming
					1	2	3	4	5	6	7	8
n=1	37.8223	292794	193933	1344725	113304	130731	306645	290437	586313	583887	864477	418825
n=2	0	38187.2	56612.3	617794	89136	104427	171013	191216	208952	210079	208120	220926
n=3	74.8613	25921.3	30071.7	925383	71638.1	95271	146723	160967	174690	182576	277378	335462
n=4	5.95617	167009	109122	598573	23777.6	57173.3	64029.1	96204.7	87646.3	94179.7	120320	158678
n=5	0	747717	223311	2.82242e+06	372188	463493	642190	760717	702800	782045	1.00947e+06	1.02727e+06
n=6	19.4176	91306.3	115884	753614	83080.7	53377.3	90694.7	120840	137186	154438	190528	191057
n=7	0	7774.61	28494.8	1093245	129535	206237	226688	253023	413765	325479	394674	405878
					Normalised data
	Mock	TCEP	Pre	Unt	Hours post-warming
					1	2	3	4	5	6	7	8
n=1	0	21.77	14.42	100	8.43	9.72	22.8	21.6	43.6	43.42	64.29	31.15
n=2	0	6.18122	9.16363	100	14.4281	16.9032	27.6813	30.9515	33.8223	34.0047	33.6876	35.7604
n=3	0.00808977	2.80115	3.24965	100	7.74146	10.2953	15.8554	17.3947	18.8776	19.7298	29.9744	36.2512
n=4	0.000995062	27.9012	18.2304	100	3.97238	9.55161	10.697	16.0723	14.6425	15.734	20.1011	26.5094
n=5	0	26.4921	7.91206	100	13.1869	16.4219	22.7532	26.9527	24.9007	27.7083	35.7663	36.3968
n=6	0	15.38	12.12	100	11.02	7.08	12.03	16.03	18.2	20.49	25.28	25.35
n=7	0	0.71115	2.60644	100	11.8487	18.8646	20.7354	23.1442	37.8474	29.7718	36.1011	37.126
Fig 4F - Dron assay - eGFP					Raw data
	Mock	0 uM	10 Um	5 uM	2.5 uM
n=1		45081.2	28156.3	43387	48488.2
n=2		40280.7	15130	34851.6	46484.3
n=3	0	43988.3	26070.5	38713.9	45801
					Normalised data
	Mock	0 uM	10 Um	5 uM	2.5 uM
n=1		100	62.46	96.24	107.56
n=2		100	37.56	86.52	115.4
n=3		100	59.27	88.01	104.1
Fig 5D - pH 7.3 - KCl - eGFP					Raw data
	Mock	140	0						KCl (mM)
		7.3	7.3	7.1	6.9	6.7	6.5	6.3	pH
n=1	33	146967	96015.5	33673.3	32129.8	23749.9	176.188	231.312
n=2	22	56872.4	29913.6	4851.12	4487.12	1256.56	33	66
n=3	771.312	163573	93258.8	68041.9	17277.6	14708.4	1399.94	1311.56
n=4	192.222	56111.6	42593.1	11960.3	1922.22	346	249.889	153.778
n=5	2077.44	103303	74056.3	43437.7	13956.2	4233.56	1704.89	1528.44
n=6	156.444	106851	78408	32029.5	22875.1	5429.44	8036.44	254.556
n=7	11	58868.3	51370.4	42317.8	573	143.125	55	77.0625
					Normalised data
	Mock	140	0						KCl (mM)
		7.3	7.3	7.1	6.9	6.7	6.5	6.3	pH
n=1	0	100	65.3087	22.8896	21.8394	16.1375	0.0974281	0.134936
n=2	0	100	52.5797	8.4945	7.85422	2.17161	0.0193492	0.0773967
n=3	0	100	56.81	41.3206	10.1389	8.56081	0.38613	0.331846
n=4	0	100	75.83	21.04	3.09	0.27	0.1	0
n=5	0	100	71.11	40.86	11.73	2.13	0	0
n=6	0	100	73.34	29.87	21.29	4.94	7.39	0.09
n=7	0	100	87.2608	71.8803	0.954852	0.224484	0.0747571	0.112242
Fig 5H - pH 7.3 + KCl - eGFP					Raw data
	Mock	0	140						KCl (mM)
		7.3	7.3	7.1	6.9	6.7	6.5	6.3	pH
n=1	201.119	1134332	1938603	1743318	1319606	47815.1	65877	15547.1
n=2	2500	2655625	5256875	3034375	4005625	619375	63125	18750
n=3	0	1807455	2724067	1992401	1243543	80637.4	65329.3	14491.5
					Normalised data
	Mock	0	140						KCl (mM)
		7.3	7.3	7.1	6.9	6.7	6.5	6.3	pH
n=1	0	100	170.9	153.69	116.33	4.22	5.81	1.37
n=2	0	100	198.04	114.28	150.88	23.25	2.29	0.61
n=3	0	100	150.713	110.232	68.8008	4.46138	3.61444	0.801765
Supp fig. 2D - Tet assay - eGFP					Raw data
	Mock	0 uM	2.5 uM	5 uM	10 uM
n=1	0	98105	92514.5	88364.5	43161.5
n=2	0	58506	66895.5	39536.5	29966.5
n=3	0	91421.5	85367	55311.5	68650
n=4	0	98535	90111	89694.5	71496.5
n=5	0	80323	84329.5	81626.5	49687.5
					Normalised data
	Mock	0 uM	50 uM	100 uM	200 uM
n=1	0	100	94.3	90.07	44
n=2	0	100	114.34	67.58	51.22
n=3	0	100	93.38	60.5	75.09
n=4	0	100	91.45	91.03	72.56
n=5	0	100	104.99	101.62	61.86
Supp fig. 2H - Nif assay - eGFP					Raw data
	Mock	0 uM	50 uM	100 uM	200 uM
n=1	0	98105	99163	95094.5	77593
n=2	0	91421.5	101784	73762.5	40874.5
n=3	0	98535	104753	83312	37215.5
n=4	0	80323	82630	66671	5686.5
					Normalised data
	Mock	0 uM	50 uM	100 uM	200 uM
n=1	0	100	101.08	96.93	79.09
n=2	0	100	111.33	80.68	44.71
n=3	0	100	106.31	84.55	37.77
n=4	0	100	102.87	83	7.08
Supp fig. 3 - Na+ inhibitors- eGFP
					Raw data
	Mock	No Drug	Lido 1 uM	Pro 200 uM	Diso 200 uM
n=1	6172.54	99900000	78100000	77500000	106000000
n=2	8410	60300000	67800000	98800000	86900000
n=3	419.213	60800000	86900000	57900000	65000000
					Normalised data
	Mock	No Drug	Lido 1 uM	Pro 200 uM	Diso 200 uM
n=1		100	78.16	77.57	106.17
n=2		100	78.07	98.86	87
n=3		100	142.97	95.25	106.87
Supp fig. 4D - Qd assay - eGFP					Raw data
	Mock	0 uM	50 uM	100 uM	200 uM
n=1		94588.5	79038.5	60758.5	36355
n=2		93094	83093.5	66690.5	27945.5
n=3		67967.5	75346	34990.5	7133
n=4		48635	64540.5	32792.5	32587.5
n=5		80323	66725.5	57121	15680
n=6		77393.7	71161.5	38919.5	10138.3
n=7		67166	56658.5	45065.3	21533.7
n=8		66237.8	44182.5	22966.8	10340.8
					Normalised data
	Mock	0 uM	50 uM	100 uM	200 uM
n=1		100	83.56	64.23	38.43
n=2		100	89.26	71.64	30.02
n=3		100	110.86	51.48	10.49
n=4		100	132.7	67.43	67
n=5		100	83.07	71.11	19.52
n=6		100	91.9	50.3	13.1
n=7		100	84.4	67.1	32.1
n=8		100	66.7028	34.6733	15.6117
Supp fig. 4H - TEA assay - eGFP					Raw data
	Mock	0 mM	5 mM	10 mM	20 mM
n=1		94588.5	82916	82643	60499
n=2		93094	48205.5	86643	72219.5
n=3		81130	74656.5	73678	33311
n=4		69750.8	65332.3	39843.3	12566.5
n=5	7864.54	4075276	1986141	1582803	1487765
					Normalised data
	Mock	0 mM	5 mM	10 mM	20 mM
n=1	0	100	87.66	87.37	63.96
n=2	0	100	51.78	93.07	77.58
n=3	0	100	92.0208	90.8147	41.0588
n=4	0	100	93.6653	57.1224	18.0163
n=5	0	100	48.74	38.84	36.51
Supp. Fig 5 - NH4Cl time of addition - eGFP					Raw data
	Mock	TCEP	Pre	Unt	Hours post-warming
					1	2	3	4	5	6	7	8
n=1	1131.25	481.25	5318.75	14643.8	3175	8868.75	7406.25	12512.5	13406.2	14743.8	12768.8	14793.8
n=2	0	39845.5	34011.9	507729	50743.8	79311.5	151728	261895	226425	191475	219087	282242
n=3	92.331	28704.8	38270.9	601718	69232.1	144886	192991	245976	286331	329987	411845	424196
n=4	129.124	62573.8	7834.57	608920	91193.2	232078	273085	328843	298708	322514	361066	378471
n=5	0	183825	1.15267e+06	2.53836e+06	363147	552639	788428	1.04397e+06	1.04057e+06	1.14939e+06	1.15923e+06	1.24651e+06
n=6	55126.6	17105.5	187979	642856	111993	311919	227395	436168	422023	472858	393091	493227
n=7	214.586	162090	47548.1	541343	150119	237506	310134	448472	451660	395250	506364	599270
					Normalised data
	Mock	TCEP	Pre	Unt	Hours post-warming
					1	2	3	4	5	6	7	8
n=1	0	3.29	36.32	100	21.68	60.56	50.58	85.45	91.55	100.68	87.2	101.02
n=2	0	7.84778	6.69882	100	9.99426	15.6208	29.8835	51.5817	44.5956	37.7119	43.1503	55.589
n=3	0.0153446	4.77048	6.36027	100	11.5057	24.0787	32.0734	40.879	47.5856	54.8409	68.4449	70.4975
n=4	0.0212054	10.2762	1.28663	100	14.9762	38.113	44.8474	54.0042	49.0554	52.9649	59.296	62.1544
n=5	0	7.24189	45.4101	100	14.3064	21.7715	31.0606	41.1279	40.9939	45.2809	45.6687	49.1071
n=6	0	37.15	3.07	100	3.44	19.96	42.24	40.82	37.66	45.01	52.79	55.44
n=7	0.0396395	29.9422	8.78337	100	27.7309	43.8734	57.2898	82.8444	83.4333	73.0129	93.5385	110.701
Supp fig. 6B - KCl conc. range - eGFP					Raw data
	Mock	0 mM	20 mM	60 mM	140 mM
n=1	264.312	90800.2	144321	155061	169593
n=2	1212.38	96324.2	123250	121023	115212
n=3	121	55538.4	77282	66068.3	111573
n=4	193.75	42781.2	61281.2	83675	78950
n=5	25	26556.2	35268.8	44931.2	52568.8
					Normalised data
	Mock	0 mM	20 mM	60 mM	140 mM
n=1	0	100	158.944	170.772	186.776
n=2	0	100	128.31	125.97	119.86
n=3	0	100	139.24	119	201.11
n=4	0	100	143.24	195.59	184.54
n=5	0	100	132.84	169.26	198.04

## Sheet: MTS Data
Fig 2C - Quinine (Qn)		3x technical repeats
			1. Raw data									2. Minus avg. Of Blank
	Blank	0 uM	50 uM	100 uM	200 uM					Blank	0 uM	2.5 uM	5 uM	10 uM
n=1	0.0995	2.4353	2.5362	2.3641	2.3952					-0.00383333	2.33197	2.43287	2.26077	2.29187
n=2	0.1024	2.4873	2.4625	2.3867	2.415					-0.000933333	2.38397	2.35917	2.28337	2.31167
n=3	0.1081	2.4067	2.4752	2.3825	2.4381					0.00476667	2.30337	2.37187	2.27917	2.33477
Average	0.103333	2.4431	2.4913	2.37777	2.4161				Average	-9.25186e-18	2.33977	2.38797	2.27443	2.31277
			4. % of Control									3. Normalised to Control
	Blank	0 uM	50 uM	100 uM	200 uM					Blank	0 uM	50 uM	100 uM	200 uM
n=1	-0.163834	99.6666	103.979	96.6236	97.9528				n=1	-0.00163834	0.996666	1.03979	0.966236	0.979528
n=2	-0.03989	101.889	100.829	97.5895	98.799				n=2	-0.0003989	1.01889	1.00829	0.975895	0.98799
n=3	0.203724	98.4443	101.372	97.41	99.7863				n=3	0.00203724	0.984443	1.01372	0.9741	0.997863
Average	-3.9783e-16	100	102.06	97.2077	98.846				Average	-3.90313e-18	1	1.0206	0.972077	0.98846
Fig 4C - Dronedarone (Dron)		3x biological repeats
			1. Raw data									2. Minus avg. Of Blank
	Blank	0 uM	2.5 uM	5 uM	10 uM	15 uM				Blank	0 uM	2.5 uM	5 uM	10 uM	15 uM
n=1	0.1416	2.3698	2.5004	2.4182	2.443	2.5369			n=1	0.0453333	2.27353	2.40413	2.32193	2.34673	2.44063
n=2	0.033	2.44755	2.412	2.40865	2.43055	2.44065			n=2	-0.0632667	2.35128	2.31573	2.31238	2.33428	2.34438
n=3	0.1142	2.596	2.5286	2.52485	2.632	2.4694			n=3	0.0179333	2.49973	2.43233	2.42858	2.53573	2.37313
Average	0.0962667	2.47112	2.48033	2.45057	2.50185	2.48232			Average	0	2.37485	2.38407	2.3543	2.40558	2.38605
			4. % of Control									3. Normalised to Control
	Blank	0 uM	2.5 uM	5 uM	10 uM	15 uM				Blank	0 uM	2.5 uM	5 uM	10 uM	15 uM
n=1	1.90889	95.7338	101.233	97.7718	98.8161	102.77			n=1	0.0190889	0.957338	1.01233	0.977718	0.988161	1.0277
n=2	-2.66403	99.0077	97.5107	97.3697	98.2918	98.7171			n=2	-0.0266403	0.990077	0.975107	0.973697	0.982918	0.987171
n=3	0.755135	105.259	102.421	102.263	106.774	99.9277			n=3	0.00755135	1.05259	1.02421	1.02263	1.06774	0.999277
Average	0	100	100.388	99.1347	101.294	100.472			Average	0	1	1.00388	0.991347	1.01294	1.00472
Supp. Fig 2I - Tetrandrine (Tet)			3x technical repeats
			1. Raw data									2. Minus avg. Of Blank
	Blank	0 uM	2.5 uM	5 uM	10 uM					Blank	0 uM	2.5 uM	5 uM	10 uM
n=1	0.0995	2.4353	2.5148	2.4526	2.6671				n=1	-0.00383333	2.33197	2.41147	2.34927	2.56377
n=2	0.1024	2.4873	2.7559	2.5413	2.6858				n=2	-0.000933333	2.38397	2.65257	2.43797	2.58247
n=3	0.1081	2.4067	2.5413	2.433	2.5997				n=3	0.00476667	2.30337	2.43797	2.32967	2.49637
Average	0.103333	2.4431	2.604	2.47563	2.65087				Average	-9.25186e-18	2.33977	2.50067	2.3723	2.54753
			4. % of Control									3. Normalised to Control
	Blank	0 uM	2.5 uM	5 uM	10 uM					Blank	0 uM	2.5 uM	5 uM	10 uM
n=1	-0.163834	99.6666	103.064	100.406	109.574				n=1	-0.00163834	0.996666	1.03064	1.00406	1.09574
n=2	-0.03989	101.889	113.369	104.197	110.373				n=2	-0.0003989	1.01889	1.13369	1.04197	1.10373
n=3	0.203724	98.4443	104.197	99.5683	106.693				n=3	0.00203724	0.984443	1.04197	0.995683	1.06693
Average	-3.9783e-16	100	106.877	101.39	108.88				Average	-3.90313e-18	1	1.06877	1.0139	1.0888
Supp. Fig 2J - Nifedipine (Nif)			3x technical repeats
			1. Raw data									2. Minus avg. Of Blank
	Blank	0 uM	50	100	200					Blank	0 uM	50	100	200
n=1	0.0995	2.4353	2.1503	2.0153	2.1652				n=1	-0.00383333	2.33197	2.04697	1.91197	2.06187
n=2	0.1024	2.4873	2.2136	2.0791	2.2339				n=2	-0.000933333	2.38397	2.11027	1.97577	2.13057
n=3	0.1081	2.4067	2.1982	2.0281	2.3227				n=3	0.00476667	2.30337	2.09487	1.92477	2.21937
Average	0.103333	2.4431	2.18737	2.04083	2.2406				Average	-9.25186e-18	2.33977	2.08403	1.9375	2.13727
			4. % of Control									3. Normalised to Control
	Blank	0 uM	50	100	200					Blank	0 uM	50	100	200
n=1	-0.163834	99.6666	87.4859	81.7161	88.1227				n=1	-0.00163834	0.996666	0.874859	0.817161	0.881227
n=2	-0.03989	101.889	90.1913	84.4429	91.0589				n=2	-0.0003989	1.01889	0.901913	0.844429	0.910589
n=3	0.203724	98.4443	89.5331	82.2632	94.8542				n=3	0.00203724	0.984443	0.895331	0.822632	0.948542
Average	-3.9783e-16	100	89.0701	82.8074	91.3453				Average	-3.90313e-18	1	0.890701	0.828074	0.913453
Supp. Fig 3B - Na+ channel blockers				3x technical repeats
			1. Raw data									2. Minus avg. Of Blank
	Blank	No Drug	Lido 1 uM	Pro 200 uM	Diso 200 uM					Blank	No Drug	Lido 1 uM	Pro 200 uM	Diso 200 uM
n=1	0.1306	2.3625	2.3029	2.4185	2.6277				n=1	0.00263333	2.23453	2.17493	2.29053	2.49973
n=2	0.1277	2.626	2.6295	2.6964	2.7036				n=2	-0.000266667	2.49803	2.50153	2.56843	2.57563
n=3	0.1256	2.6794	2.6383	2.6278	2.5883				n=3	-0.00236667	2.55143	2.51033	2.49983	2.46033
Average	0.127967	2.55597	2.52357	2.5809	2.63987				Average	1.85037e-17	2.428	2.3956	2.45293	2.5119
			4. % of Control									3. Normalised to Control
	Blank	No Drug	Lido 1 uM	Pro 200 uM	Diso 200 uM					Blank	No Drug	Lido 1 uM	Pro 200 uM	Diso 200 uM
n=1	0.108457	92.0319	89.5772	94.3383	102.954				n=1	0.00108457	0.920319	0.895772	0.943383	1.02954
n=2	-0.010983	102.884	103.029	105.784	106.08				n=2	-0.00010983	1.02884	1.03029	1.05784	1.0608
n=3	-0.0974739	105.084	103.391	102.959	101.332				n=3	-0.000974739	1.05084	1.03391	1.02959	1.01332
Average	7.58652e-16	100	98.6656	101.027	103.456				Average	7.58942e-18	1	0.986656	1.01027	1.03456
Supp. Fig 4I - Quinidine (Qd)			3x technical repeats
			1. Raw data									2. Minus avg. Of Blank
	Blank	0 uM	50	100	200					Blank	0 uM	50	100	200
n=1	0.0964	2.3929	2.4908	2.5883	2.4983				n=1	-0.00273333	2.29377	2.39167	2.48917	2.39917
n=2	0.0989	2.411	2.4391	2.6241	2.4908				n=2	-0.000233333	2.31187	2.33997	2.52497	2.39167
n=3	0.1021	2.4073	2.4834	2.57	2.5382				n=3	0.00296667	2.30817	2.38427	2.47087	2.43907
Average	0.0991333	2.40373	2.4711	2.59413	2.5091				Average	-4.62593e-18	2.3046	2.37197	2.495	2.40997
			4. % of Control									3. Normalised to Control
	Blank	0 uM	50	100	200					Blank	0 uM	50	100	200
n=1	-0.118603	99.5299	103.778	108.009	104.103				n=1	-0.00118603	0.995299	1.03778	1.08009	1.04103
n=2	-0.0101247	100.315	101.535	109.562	103.778				n=2	-0.000101247	1.00315	1.01535	1.09562	1.03778
n=3	0.128728	100.155	103.457	107.215	105.835				n=3	0.00128728	1.00155	1.03457	1.07215	1.05835
Average	-2.03541e-16	100	102.923	108.262	104.572				Average	-2.02384e-18	1	1.02923	1.08262	1.04572
Supp. Fig 4J - Tetraethylammonium (TEA)				3x technical repeats
			1. Raw data									2. Minus avg. Of Blank
	Blank	0 mM	5 mM	10 mM	20 mM					Blank	0 mM	5 mM	10 mM	20 mM
n=1	0.0964	2.521	2.5126	2.4478	1.6451				n=1	-0.00273333	2.42187	2.41347	2.34867	1.54597
n=2	0.0989	2.2579	2.4998	2.5284	2.2451				n=2	-0.000233333	2.15877	2.40067	2.42927	2.14597
n=3	0.1021	2.2756	2.4591	2.2479	2.1756				n=3	0.00296667	2.17647	2.35997	2.14877	2.07647
Average	0.0991333	2.3515	2.4905	2.40803	2.02193				Average	-4.62593e-18	2.25237	2.39137	2.3089	1.9228
			4. % of Control									3. Normalised to Control
	Blank	0 mM	5 mM	10 mM	20 mM					Blank	0 mM	5 mM	10 mM	20 mM
n=1	-0.121354	107.525	107.152	104.276	68.6374					-0.00121354	1.07525	1.07152	1.04276	0.686374
n=2	-0.0103595	95.8444	106.584	107.854	95.2761					-0.000103595	0.958444	1.06584	1.07854	0.952761
n=3	0.131713	96.6302	104.777	95.4004	92.1904					0.00131713	0.966302	1.04777	0.954004	0.921904
Average	-2.03541e-16	100	106.171	102.51	85.368				Average	-2.02384e-18	1	1.06171	1.0251	0.85368
